# Supplementary material for: Dietary Patterns and Risk of Chronic Obstructive Pulmonary Disease among Chinese Adults: An 11-Year Prospective Study
Source: Nutrients. 2022 Feb 26;14(5):996. doi: 10.3390/nu14050996 (PMC8912729; doi:10.3390/nu14050996)
Supplement: Supplementary file 1 [file nutrients-14-00996-s001.zip]

Archive with 1 entries (1 files):
- nutrients-1578067-supplementary.pdf
